# Supplementary material for: Microbiome of Free-Living Amoebae (FLA) Isolated from Fresh Organic Produce: Potential Risk to Consumers?
Source: Foods. 2023 Aug 18;12(16):3102. doi: 10.3390/foods12163102 (PMC10453443; doi:10.3390/foods12163102)
Supplement: Supplementary file 1 [file foods-12-03102-s001.zip]

Archive with 1 entries (1 files):
- foods-2538807-supplementary.pdf
